# Supplementary material for: Interactions between a population of fallow deer (Dama dama), humans and crops in a managed composite temperate landscape in southern Sweden: Conflict or opportunity?
Source: PLoS One. 2019 Apr 23;14(4):e0215594. doi: 10.1371/journal.pone.0215594 (PMC6478287; doi:10.1371/journal.pone.0215594)
Supplement: S1 Dataset — (ZIP) [file pone.0215594.s001.zip]

Archive with 1 entries (1 files):
- core_data.csv
