# Supplementary material for: Interactions between a population of fallow deer (Dama dama), humans and crops in a managed composite temperate landscape in southern Sweden: Conflict or opportunity?
Source: PLoS One. 2019 Apr 23;14(4):e0215594. doi: 10.1371/journal.pone.0215594 (PMC6478287; doi:10.1371/journal.pone.0215594)
Supplement: S1 Dataset — (ZIP) [file pone.0215594.s001.zip › core_data.csv]

Unique_ID	Cutting_date	Total_real_grain_cleaned	Comment	Total_real_biomass	Comment	Diff_grains	Diff_grains_percent	Diff_biom	Diff_bioms_percent	Crop	Field	Treatment	Sample	PlotID	Y_coord	X_coord
O36AB1	2014-08-14	371.1553846	0	615.68	0					O	36A	B	B1	O36AB1	6454641	1300681
O36AB2	2014-08-14	367.1553846	0	618.48	0					O	36A	B	B2	O36AB2	6454620	1300769
O36AB3	2014-08-14	516.6653846	2 small bags	866.18	0					O	36A	B	B3	O36AB3	6454486	1300771
O36AB4	2014-08-14	530.1553846	0	927	0					O	36A	B	B4	O36AB4	6454707	1300773
O36AB5	2014-08-14	390.1553846	0	676.6	0					O	36A	B	B5	O36AB5	6454613	1300801
O36AB6	2014-08-14	328.1553846	0	577.32	0					O	36A	B	B6	O36AB6	6454536	1300861
O36AB7	2014-08-14	288.1553846	0	525.77	0					O	36A	B	B7	O36AB7	6454719	1300873
O36AB8	2014-08-14	298.1553846	0	539.4	0					O	36A	B	B8	O36AB8	6454631	1300920
O36AB9	2014-08-14	397.1553846	0	639.64	0					O	36A	B	B9	O36AB9	6454514	1300944
O36AC1	2014-08-14	395.1553846	0	750.54	0	24	0.060735602	134.86	0.179683961	O	36A	C	C1	O36AC1	6454688	1300708
O36AC2	2014-08-14	492.1553846	0	822.46	0	125	0.253984827	203.98	0.248012061	O	36A	C	C2	O36AC2	6454612	1300688
O36AC3	2014-08-14	437.1553846	0	709.84	0	-79.51	-0.181880409	-156.34	-0.220246816	O	36A	C	C3	O36AC3	6454439	1300718
O36AC4	2014-08-14	461.1553846	0	795.36	0	-69	-0.149624188	-131.64	-0.165509958	O	36A	C	C4	O36AC4	6454764	1300808
O36AC5	2014-08-14	509.1553846	0	822.56	0	119	0.2337204	145.96	0.177446022	O	36A	C	C5	O36AC5	6454568	1300891
O36AC6	2014-08-14	487.1553846	0	827.72	0	159	0.326384568	250.4	0.30251776	O	36A	C	C6	O36AC6	6454529	1300827
O36AC7	2014-08-14	529.6653846	2 small bags	986.48	0	241.51	0.45596712	460.71	0.467024167	O	36A	C	C7	O36AC7	6454761	1300901
O36AC8	2014-08-14	458.1553846	0	755.7	0	160	0.349226497	216.3	0.286224692	O	36A	C	C8	O36AC8	6454597	1300927
O36AC9	2014-08-14	345.1553846	0	574.84	0	-52	-0.150656783	-64.8	-0.11272702	O	36A	C	C9	O36AC9	6454480	1300981
O37AB1	2014-08-14	430.1553846	0	737.7	0					O	37A	B	B1	O37AB1	6454152	1300845
O37AB2	2014-08-14	420.1553846	0	733.7	0					O	37A	B	B2	O37AB2	6454273	1300929
O37AB3	2014-08-14	555.6653846	2 small bags	1035.7	0					O	37A	B	B3	O37AB3	6454304	1301008
O37AB4	2014-08-14	478.1553846	0	863.58	0					O	37A	B	B4	O37AB4	6454298	1301112
O37AB5	2014-08-14	400.1553846	0	699.7	0					O	37A	B	B5	O37AB5	6454318	1300798
O37AB6	2014-08-14	590.6653846	bag 1 extra cleaned; 2 small bags	1012.7	0					O	37A	B	B6	O37AB6	6454361	1300914
O37AB7	2014-08-14	397.1553846	0	737.6	0					O	37A	B	B7	O37AB7	6454366	1300918
O37AB8	2014-08-14	461.1553846	extra cleaned	852.46	0					O	37A	B	B8	O37AB8	6454305	1301103
O37AC1	2014-08-14	435.1553846	0	804.08	0	5	0.011490149	66.38	0.082553975	O	37A	C	C1	O37AC1	6454142	1300773
O37AC2	2014-08-14	438.1553846	0	813.76	0	18	0.041081316	80.06	0.098382816	O	37A	C	C2	O37AC2	6454211	1300863
O37AC3	2014-08-14	518.6653846	2 small bags	919.04	0	-37	-0.071336937	-116.66	-0.126936804	O	37A	C	C3	O37AC3	6454207	1300985
O37AC4	2014-08-14	437.1553846	0	743.22	0	-41	-0.093788162	-120.36	-0.161943974	O	37A	C	C4	O37AC4	6454352	1301147
O37AC5	2014-08-14	557.6653846	2 small bags	1042.14	0	157.51	0.282445359	342.44	0.328593087	O	37A	C	C5	O37AC5	6454308	1300759
O37AC6	2014-08-14	639.6653846	2 small bags	1293.45	0	49	0.076602551	280.75	0.217055163	O	37A	C	C6	O37AC6	6454345	1300877
O37AC7	2014-08-14	546.6653846	2 small bags	912.42	0	149.51	0.273494544	174.82	0.191600359	O	37A	C	C7	O37AC7	6454329	1300926
O37AC8	2014-08-14	456.1553846	0	804.36	0	-5	-0.010961177	-48.1	-0.059799095	O	37A	C	C8	O37AC8	6454350	1301142
O38AB1	2014-08-11	862.6653846	0	1407.81	0					O	38A	B	B1	O38AB1	6453901	1301382
O38AB10	2014-08-11	613.6653846	2 small bags	1033.2	0					O	38A	B	B10	O38AB10	6454189	1301321
O38AB11	2014-08-11	554.6653846	0	982.4	0					O	38A	B	B11	O38AB11	6454197	1301468
O38AB12	2014-08-11	379.6653846	bag 1 extra cleaned	670.36	0					O	38A	B	B12	O38AB12	6454277	1301530
O38AB13	2014-08-12	380.1553846	0	689.9	0					O	38A	B	B13	O38AB13	6453936	1301798
O38AB14	2014-08-12	536.6653846	2 small bags	917.7	0					O	38A	B	B14	O38AB14	6454033	1301945
O38AB15	2014-08-12	714.6653846	2 small bags	1205.9	0					O	38A	B	B15	O38AB15	6453938	1302041
O38AB16	2014-08-12	437.1553846	0	808.46	0					O	38A	B	B16	O38AB16	6454116	1301783
O38AB17	2014-08-12	442.1553846	0	763.7	0					O	38A	B	B17	O38AB17	6454132	1301948
O38AB18	2014-08-12	630.6653846	2 small bags	1019.78	0					O	38A	B	B18	O38AB18	6454074	1302077
O38AB19	2014-08-12	378.1553846	0	739.7	0					O	38A	B	B19	O38AB19	6454127	1301777
O38AB2	2014-08-11	608.6653846	0	1058.63	0					O	38A	B	B2	O38AB2	6453949	1301724
O38AB20	2014-08-12	482.1553846	0	905.14	0					O	38A	B	B20	O38AB20	6454213	1301946
O38AB21	2014-08-12	434.1553846	0	717.54	0					O	38A	B	B21	O38AB21	6454285	1302112
O38AB22	2014-08-12	347.1553846	0	584.62	0					O	38A	B	B22	O38AB22	6454272	1301734
O38AB23	2014-08-12	347.1553846	0	709.36	0					O	38A	B	B23	O38AB23	6454189	1301832
O38AB24	2014-08-12	137.1553846	0	343.7	0					O	38A	B	B24	O38AB24	6454400	1302023
O38AB25	2014-08-12	210.1553846	0	429.7	0					O	38A	B	B25	O38AB25	6454388	1301927
O38AB3	0	298.1553846	0	573.26	0					O	38A	B	B3	O38AB3	6453928	1301719
O38AB4	2014-08-11	827.6653846	0	1430.52	0					O	38A	B	B4	O38AB4	6453987	1301385
O38AB5	2014-08-11	379.1553846	0	588.12	0					O	38A	B	B5	O38AB5	6454026	1301439
O38AB6	2014-08-11	389.6653846	bag 2 extra cleaned	688.92	0					O	38A	B	B6	O38AB6	6454083	1301688
O38AB7	2014-08-11	826.6653846	bag 1 extra cleaned	1486.16	0					O	38A	B	B7	O38AB7	6454162	1301364
O38AB8	2014-08-11	342.1553846	0	606.64	0					O	38A	B	B8	O38AB8	6454094	1301446
O38AB9	2014-08-11	609.6653846	0	1106.38	0					O	38A	B	B9	O38AB9	6454148	1301585
O38AC1	2014-08-11	680.6653846	0	1178.1	0	-182	-0.26738542	-229.71	-0.194983448	O	38A	C	C1	O38AC1	6453890	1301422
O38AC10	2014-08-11	605.6653846	2 small bags	1125.6	0	-8	-0.013208614	92.4	0.082089552	O	38A	C	C10	O38AC10	6454217	1301265
O38AC11	2014-08-11	570.6653846	0	978.87	0	16	0.028037446	-3.53	-0.003606199	O	38A	C	C11	O38AC11	6454238	1301422
O38AC12	2014-08-11	558.6653846	0	1012.32	0	179	0.320406463	341.96	0.337798325	O	38A	C	C12	O38AC12	6454268	1301490
O38AC13	2014-08-12	691.6653846	0	1190.64	0	311.51	0.450376738	500.74	0.42056373	O	38A	C	C13	O38AC13	6453942	1301837
O38AC14	2014-08-12	646.6653846	2 small bags	1092.4	0	110	0.17010343	174.7	0.159923105	O	38A	C	C14	O38AC14	6454027	1301876
O38AC15	2014-08-12	668.6653846	2 small bags	1113.7	0	-46	-0.068793751	-92.2	-0.082787106	O	38A	C	C15	O38AC15	6453935	1302004
O38AC16	2014-08-12	602.6653846	bag 1 extra cleaned	1052.68	0	165.51	0.274630009	244.22	0.231998328	O	38A	C	C16	O38AC16	6454060	1301750
O38AC17	2014-08-12	689.6653846	bag 1 extra cleaned	1187.29	0	247.51	0.358884186	423.59	0.35677046	O	38A	C	C17	O38AC17	6454079	1301908
O38AC18	2014-08-12	644.6653846	2 small bags	1083.3	0	14	0.021716693	63.52	0.05863565	O	38A	C	C18	O38AC18	6454071	1301986
O38AC19	2014-08-12	643.6653846	0	1102.35	0	265.51	0.412496938	362.65	0.328978999	O	38A	C	C19	O38AC19	6454083	1301840
O38AC2	2014-08-11	486.6653846	0	871.54	0	-122	-0.250685592	-187.09	-0.214665994	O	38A	C	C2	O38AC2	6453983	1301635
O38AC20	2014-08-12	541.6653846	bag 2 extra cleaned; 2 small bags	928.2	0	59.51	0.109864875	23.06	0.024843784	O	38A	C	C20	O38AC20	6454216	1302002
O38AC21	2014-08-12	555.6653846	0	987.57	0	121.51	0.21867477	270.03	0.273428719	O	38A	C	C21	O38AC21	6454232	1302068
O38AC22	2014-08-12	616.6653846	0	1163.92	0	269.51	0.437044152	579.3	0.49771462	O	38A	C	C22	O38AC22	6454283	1301816
O38AC23	2014-08-12	614.6653846	bag 2 extra cleaned	1116.45	0	267.51	0.435212404	407.09	0.364628958	O	38A	C	C23	O38AC23	6454196	1301918
O38AC24	2014-08-12	534.6653846	0	861.1	0	397.51	0.743474351	517.4	0.600859366	O	38A	C	C24	O38AC24	6454346	1302026
O38AC25	2014-08-12	576.6653846	0	980.64	0	366.51	0.635567887	550.94	0.561816773	O	38A	C	C25	O38AC25	6454344	1301894
O38AC3	2014-08-11	682.6653846	0	1172.2	0	384.51	0.563248128	598.94	0.510953762	O	38A	C	C3	O38AC3	6453998	1301724
O38AC4	2014-08-11	556.6653846	0	954.92	0	-271	-0.486827469	-475.6	-0.498052193	O	38A	C	C4	O38AC4	6453987	1301385
O38AC5	2014-08-11	607.6653846	0	1033.31	0	228.51	0.376045774	445.19	0.430838761	O	38A	C	C5	O38AC5	6453999	1301494
O38AC6	2014-08-11	729.6653846	0	1269.56	0	340	0.465967013	580.64	0.457355304	O	38A	C	C6	O38AC6	6454025	1301719
O38AC7	2014-08-11	499.1553846	0	834.34	0	-327.51	-0.656128352	-651.82	-0.781240262	O	38A	C	C7	O38AC7	6454114	1301354
O38AC8	2014-08-11	512.6653846	2 small bags	907	0	170.51	0.33259511	300.36	0.331157663	O	38A	C	C8	O38AC8	6454063	1301446
O38AC9	2014-08-11	712.6653846	0	1266.06	0	103	0.144527856	159.68	0.126123564	O	38A	C	C9	O38AC9	6454117	1301591
O38BB1	2014-08-14	435.1553846	0	815.56	0					O	38B	B	B1	O38BB1	6453997	1302117
O38BB10	2014-08-12	335.1553846	0	637.2	0					O	38B	B	B10	O38BB10	6454027	1302383
O38BB11	2014-08-12	441.1553846	0	876.38	0					O	38B	B	B11	O38BB11	6454085	1302474
O38BB12	2014-08-12	476.1553846	0	865.7	0					O	38B	B	B12	O38BB12	6453995	1302572
O38BB13	2014-08-12	412.1553846	extra cleaned	745.68	0					O	38B	B	B13	O38BB13	6454101	1302343
O38BB14	2014-08-12	404.1553846	extra cleaned	787.4	0					O	38B	B	B14	O38BB14	6454230	1302399
O38BB15	2014-08-12	455.1553846	0	807.7	0					O	38B	B	B15	O38BB15	6454180	1302543
O38BB16	2014-08-12	395.1553846	0	843.58	0					O	38B	B	B16	O38BB16	6454224	1302338
O38BB17	2014-08-12	404.1553846	0	759.2	0					O	38B	B	B17	O38BB17	6454229	1302474
O38BB2	2014-08-14	319.1553846	0	572.6	0					O	38B	B	B2	O38BB2	6454019	1302232
O38BB3	2014-08-14	359.1553846	0	733.34	0					O	38B	B	B3	O38BB3	6454022	1302329
O38BB4	2014-08-14	647.6653846	2 small bags	1207.9	0					O	38B	B	B4	O38BB4	6454143	1302160
O38BB5	2014-08-14	455.1553846	0	791.8	0					O	38B	B	B5	O38BB5	6454189	1302223
O38BB6	2014-08-12	397.1553846	0	711.2	0					O	38B	B	B6	O38BB6	6454194	1302315
O38BB7	2014-08-12	217.1553846	0	378	0					O	38B	B	B7	O38BB7	6454320	1302143
O38BB8	2014-08-12	248.1553846	0	431.91	0					O	38B	B	B8	O38BB8	6454282	1302231
O38BB9	2014-08-12	121.1553846	0	269.8	0					O	38B	B	B9	O38BB9	6454352	1302315
O38BC1	2014-08-14	560.6653846	0	1059.89	0	125.51	0.223859014	244.33	0.230523922	O	38B	C	C1	O38BC1	6453959	1302156
O38BC10	2014-08-12	406.6653846	0	1135.02	0	71.51	0.175844817	497.82	0.438600201	O	38B	C	C10	O38BC10	6454103	1302376
O38BC11	2014-08-12	720.6653846	0	1210.1	0	279.51	0.387849904	333.72	0.275778861	O	38B	C	C11	O38BC11	6453976	1302451
O38BC12	2014-08-12	561.6653846	0	1051.13	0	85.51	0.152243671	185.43	0.176410149	O	38B	C	C12	O38BC12	6453999	1302523
O38BC13	2014-08-12	544.6653846	bag 1 extra cleaned	947.5	0	132.51	0.243286986	201.82	0.213002639	O	38B	C	C13	O38BC13	6454199	1302361
O38BC14	2014-08-12	610.6653846	bag 1 extra cleaned	1075.7	0	206.51	0.338172107	288.3	0.268011527	O	38B	C	C14	O38BC14	6454124	1302469
O38BC15	2014-08-12	594.6653846	0	1075.51	0	139.51	0.234602524	267.81	0.249007448	O	38B	C	C15	O38BC15	6454130	1302499
O38BC16	2014-08-12	664.6653846	0	1171.5	0	269.51	0.405482226	327.92	0.279914639	O	38B	C	C16	O38BC16	6454226	1302400
O38BC17	2014-08-12	563.6653846	0	1035.4	0	159.51	0.282987042	276.2	0.266756809	O	38B	C	C17	O38BC17	6454227	1302444
O38BC2	2014-08-14	478.1553846	0	851.66	0	159	0.332527888	279.06	0.32766597	O	38B	C	C2	O38BC2	6453961	1302208
O38BC3	2014-08-14	451.1553846	0	906.46	0	92	0.203920873	173.12	0.19098471	O	38B	C	C3	O38BC3	6453973	1302333
O38BC4	2014-08-14	627.6653846	2 small bags	1076.86	0	-20	-0.031864112	-131.04	-0.121687127	O	38B	C	C4	O38BC4	6454094	1302163
O38BC5	2014-08-14	515.6653846	2 small bags	857.44	0	60.51	0.117343537	65.64	0.076553461	O	38B	C	C5	O38BC5	6454140	1302192
O38BC6	2014-08-12	558.6653846	0	975.4	0	161.51	0.289099709	264.2	0.270863236	O	38B	C	C6	O38BC6	6454190	1302279
O38BC7	2014-08-12	568.6653846	0	969.52	0	351.51	0.618131523	591.52	0.610116346	O	38B	C	C7	O38BC7	6454383	1302118
O38BC8	2014-08-12	571.6653846	0	1014.57	0	323.51	0.565907975	582.66	0.574292557	O	38B	C	C8	O38BC8	6454361	1302232
O38BC9	2014-08-12	524.6653846	0	933.68	0	403.51	0.769080659	663.88	0.711035901	O	38B	C	C9	O38BC9	6454358	1302287
W40AB1	2014-08-04	188.349253	0	349.71	0					W	40A	B	B1	W40AB1	6453747	1301053
W40AB2	2014-08-04	722.1346952	0	1381.09	0					W	40A	B	B2	W40AB2	6453807	1301161
W40AB3	2014-08-04	820.1739913	0	1560.1	0					W	40A	B	B3	W40AB3	6453767	1301328
W40AB4	2014-08-04	613.6143392	0	1144	0					W	40A	B	B4	W40AB4	6453725	1301511
W40AC1	2014-08-04	768.5346107	0	1436.56	0	580.1853577	0.754924176	1086.85	0.756564292	W	40A	C	C1	W40AC1	6453667	1301139
W40AC2	2014-08-04	951.7706296	0	1846.86	0	229.6359343	0.241272348	465.77	0.252195619	W	40A	C	C2	W40AC2	6453814	1301225
W40AC3	2014-08-04	1013.839247	0	2039.18	0	193.6652558	0.19102166	479.08	0.234937573	W	40A	C	C3	W40AC3	6453720	1301373
W40AC4	2014-08-04	944.391006	0	1942.82	0	330.7766668	0.350253936	798.82	0.411165213	W	40A	C	C4	W40AC4	6453775	1301470
W41AB1	2014-08-04	797.035277	0	1536.94	0					W	41A	B	B1	W41AB1	6453834	1302096
W41AB2	2014-08-04	589.6305627	0	1122.97	0					W	41A	B	B2	W41AB2	6453861	1302271
W41AB3	2014-08-04	763.8195958	0	1500.26	0					W	41A	B	B3	W41AB3	6453859	1302310
W41AB4	2014-08-04	751.3041532	0	1434.3	0					W	41A	B	B4	W41AB4	6453886	1302359
W41AB5	2014-08-04	862.7763586	0	1642.1	0					W	41A	B	B5	W41AB5	6453777	1302412
W41AC1	2014-08-04	941.9676972	0	1932.22	0	144.9324202	0.153861349	395.28	0.204572978	W	41A	C	C1	W41AC1	6453777	1302044
W41AC2	2014-08-04	877.4757709	0	1820.38	0	287.8452082	0.328037785	697.41	0.383112317	W	41A	C	C2	W41AC2	6453851	1302170
W41AC3	2014-08-04	892.7020817	0	1839.64	0	128.8824859	0.144373457	339.38	0.184481746	W	41A	C	C3	W41AC3	6453679	1302351
W41AC4	2014-08-04	921.6837049	0	1804.64	0	170.3795518	0.184856856	370.34	0.205215445	W	41A	C	C4	W41AC4	6453913	1302380
W41AC5	2014-08-04	879.0314753	0	1810.12	0	16.25511673	0.018492076	168.02	0.092822575	W	41A	C	C5	W41AC5	6453786	1302444
W42AB1	2014-08-04	581.1678746	0	1108.62	0					W	42A	B	B1	W42AB1	6453608	1302102
W42AB10	2014-08-04	528.0911651	0	973.7	0					W	42A	B	B10	W42AB10	6453640	1301597
W42AB2	2014-08-04	741.5810005	0	1391.83	0					W	42A	B	B2	W42AB2	6453559	1301990
W42AB3	2014-08-04	563.6130828	0	1049.12	0					W	42A	B	B3
W42AB4	2014-08-04	1461.671341	0	2740.5	0					W	42A	B	B4	W42AB4	6453579	1301842
W42AB5	2014-08-04	778.1692925	0	1530.47	0					W	42A	B	B5	W42AB5	6453539	1301721
W42AB6	2014-08-04	788.4273569	0	1564.18	0					W	42A	B	B6	W42AB6	6453536	1301616
W42AB7	2014-08-04	457.8949893	0	853.2	0					W	42A	B	B7	W42AB7	6453441	1301487
W42AB8	2014-08-04	704.0880857	0	1394.88	0					W	42A	B	B8	W42AB8	6453498	1301386
W42AB9	2014-08-04	722.8801023	0	1492.18	0					W	42A	B	B9	W42AB9	6453432	1301310
W42AC1	2014-08-04	1020.490881	0	2032.18	0	439.3230061	0.430501648	923.56	0.454467616	W	42A	C	C1	W42AC1	6453607	1302143
W42AC10	2014-08-04	1017.648728	0	2013.62	0	489.5575633	0.481067337	1039.92	0.516443023	W	42A	C	C10	W42AC10	6453692	1301644
W42AC2	2014-08-04	1064.039953	0	2024.75	0	322.4589523	0.303051546	632.92	0.312591678	W	42A	C	C2	W42AC2	6453536	1302017
W42AC3	2014-08-04	334.6153862	0	740.31	0	-228.9976966	-0.684360929	-308.81	-0.417136065	W	42A	C	C3
W42AC4	2014-08-04	1101.446666	0	2189.14	0	-360.2246744	-0.327046861	-551.36	-0.251861462	W	42A	C	C4	W42AC4	6453570	1301866
W42AC5	2014-08-04	1055.125249	0	2225.86	0	276.9559566	0.262486332	695.39	0.312414078	W	42A	C	C5	W42AC5	6453521	1301765
W42AC6	2014-08-04	918.1534526	0	1780.5	0	129.7260956	0.141290212	216.32	0.121493962	W	42A	C	C6	W42AC6	6453489	1301657
W42AC7	2014-08-04	864.0628065	0	1517.64	0	406.1678172	0.47006747	664.44	0.437811339	W	42A	C	C7	W42AC7	6453469	1301513
W42AC8	2014-08-04	815.7162998	0	1535.74	0	111.6282141	0.13684686	140.86	0.091721255	W	42A	C	C8	W42AC8	6453532	1301417
W42AC9	2014-08-04	614.43	0	1706.65	0	-108.4501023	-0.17650522	214.47	0.125667243	W	42A	C	C9	W42AC9	6453426	1301285
W42BB1	2014-08-05	700.993071	0	1556.36	0					W	42B	B	B1	W42BB1	6453439	1302130
W42BB2	2014-08-05	630.8474368	0	1188.16	0					W	42B	B	B2	W42BB2	6453316	1302163
W42BB3	2014-08-05	635.7033475	0	1270.46	0					W	42B	B	B3	W42BB3	6453224	1302207
W42BB4	2014-08-05	367.763178	0	833.45	0					W	42B	B	B4	W42BB4	6453116	1302238
W42BB5	2014-08-05	562.234138	0	1150.63	0					W	42B	B	B5	W42BB5	6452985	1302312
W42BB6	2014-08-05	701.6230445	0	1283.26	0					W	42B	B	B6	W42BB6	6452872	1302347
W42BB7	2014-08-05	632.8213054	0	1190.6	0					W	42B	B	B7	W42BB7	6452769	1302379
W42BB8	2014-08-05	580.4160057	0	1128.03	0					W	42B	B	B8	W42BB8	6452709	1302399
W42BC1	2014-08-05	920.1372936	0	1853.24	0	219.1442226	0.2381647	296.88	0.160195118	W	42B	C	C1	W42BC1	6453406	1302252
W42BC3	2014-08-05	779.7855111	0	1541.62	0	144.0821635	0.184771532	271.16	0.175892892	W	42B	C	C3	W42BC3	6453233	1302301
W42BC4	2014-08-05	968.7836536	0	1873.38	0	601.0204756	0.620386681	1039.93	0.555108947	W	42B	C	C4	W42BC4	6453153	1302333
W42BC5	2014-08-05	1011.395993	0	1982.22	0	449.1618553	0.444100885	831.59	0.419524573	W	42B	C	C5	W42BC5	6452949	1302294
W42BC6	2014-08-05	965.5525752	0	1865.3	0	263.9295307	0.273345582	582.04	0.312035597	W	42B	C	C6	W42BC6	6452927	1302403
W42BC7	2014-08-05	940.9604783	0	1810.4	0	308.1391729	0.327473024	619.8	0.342355281	W	42B	C	C7	W42BC7	6452780	1302285
W42BC8	2014-08-05	967.446664	0	1872.44	0	387.0306583	0.400053742	744.41	0.397561471	W	42B	C	C8	W42BC8	6452712	1302316
